# Supplementary material for: Expression of extraocular opsin genes and light-dependent basal activity of blind cavefish
Source: PeerJ. 2019 Dec 17;7:e8148. doi: 10.7717/peerj.8148 (PMC6924323; doi:10.7717/peerj.8148)
Supplement: Supplemental Information 3 — Waking activity (m per 10 min) in pinealectomize surface fish (Sf) and cavefish (Cf). The data of daytime (5hr:ZT5-9) and night time (5 h: ZT18-21) were used to analyze the activity to avoid the influence of masking (see body text). [file peerj-07-8148-s003.xlsx]

## Sheet: Actogram_Sf_Cf
Waking activity (m/ 10 min)
pop (0: surface; 1: cavefish)	pinealectomy (0: control; 1: experimental)	ZT-5						ZT-6						ZT-7						ZT-8						ZT-9						ZT-18						ZT-19						ZT-20
0	0											2.077	1.088	1.033	1.656	2.691	3.732	7.83	5.517	3.367	2.119	3.798	5.105	6.084	6.168	5.399	5.292	9.147	12.12	9.472	4.767	1.336	1.09	2.666	1.205	1.005	0.99	0.876	1.378	0.97	0.965	0.866	0.997	0.774	1.585	2.123	1.364	1.068	1.2
0	0	2.239	1.663	2.874	2.851	3.166	3.419	2.942	3.561	3.655	3.403	3.139	3.757	4.619	4.89	4.116	3.551	3.39	4.453	4.208	4.085	3.397	3.489	8.187	5.699	4.824	4.207	3.914	4.087	5.266	5.221	4.046	7.04	2.097	2.678	6.276	8.758	2.947	2.817	2.13	2.36	2.682	2.849	7.065	6.289	10.226	4.005	2.815	3.2
0	0	8.886	7.979	9.59	9.263	8.522	6.755	6.545	7.526	7.161	7.161	6.678	5.85	6.605	8.434	10.343	9.193	7.66	7.514	9.367	5.162	5.183	4.406	10.234	7.555	7.82	7.829	6.118	6.734	5.748	5.495	2.017	3.144	2.347	1.064	1.59	2.842	2.005	1.598	1.464	1.528	1.742	4.919	1.816	1.546	1.344	1.637	2.797	1.98
0	0	3.427	2.998	2.524	5.135	6.428	2.91	1.375	3.125	5.742	4.742	5.297	4.498	5.828	5.448	3.236	6.141	3.826	7.103	3.396	3.524	3.977	4.208	4.674	5.206	6.048	5.04	5.954	4.557	4.037	2.907	0.618	0.702	1.278	0.581	0.637	0.587	1.786	1.716	1.712	0.793	0.815	0.709	0.75	0.846	0.882	0.67	0.657	0.737
0	0	2.808	4.346	2.938	3.284	2.678	1.694	1.96	2.354	3.174	2.839	2.569	3.068	3.285	2.863	3.133	2.733	2.441	2.976	2.253	1.785	1.275	3.141	2.941	2.671	3.625	4.032	3.754	4.661	5.015	4.639	3.45	1.511	1.302	1.756	1.391	1.228	1.423	1.25	1.579	1.666	1.493	2.205	1.697	4.342	6.473	7.305	6.04	7.956
0	0	4.803	3.809	2.539	4.814	4.921	2.213	3.638	3.921	6.774	6.632	6.912	5.991	5.651	5.938	5.307	6.594	7.061	7.021	5.357	5.663	5.266	5.477	6.932	6.206	6.573	5.606	5.545	5.314	5.473	6.208	1.038	1.833	1.188	1.065	1.351	1.057	1.121	2.018	2.267	2.172	5.881	1.854	1.963	1.655	1.929	3.891	2.708	2.577
0	0	1.834	2.152	3.411	2.569	2.618	1.948	1.689	1.966	1.316	0.342	0.544	0.847	1.33	1.939	1.696	2.462	2.02	2.846	1.209	2.269	2.215	1.74	2.007	2.151	1.566	1.666	2.264	1.699	1.252	1.001	1.704	1.821	2.622	2.605	1.519	1.326	1.167	1.159	1.756	1.386	1.476	1.806	1.64	1.454	1.389	1.432	1.097	1.098
0	0	2.831	2.676	1.815	2.667	1.798	1.696	1.911	1.793	3.516	3.008	2.307	2.686	2.531	3.298	2.09	3.135	2.386	2.7	2.203	1.681	1.442	2.903	2.133	1.266	1.656	1.747	1.876	1.781	1.464	1.375	6.266	3.193	4.77	5.095	4.716	2.152	3.638	1.213	1.109	2.179	3.881	3.276	3.785	4.682	1.976	1.047	0.601	1.047
0	0	3.453	2.622	2.204	4.837	2.938	4.627	3.932	3.097	1.196	1.75	1.234	1.564	1.37	2.171	1.351	1.595	1.282	1.97	1.368	2.805	4.531	5.126	6.432	4.119	5.26	4.565	4.541	4.386	4.438	3.841	6.873	8.39	1.717	2.039	1.813	2.328	1.693	1.761	2.42	1.92	1.596	1.841	1.717	1.059	1.496	1.202	1.615	1.492
0	0	3.34	3.614	2.853	3.422	4.131	4.033	4.853	3.655	4.652	2.67	2.843	2.502	3.525	2.98	2.875	4.233	3.598	3.227	4.469	2.362	3.085	4.193	3.115	2.196	1.083	0.903	0.775	1.044	1.526	1.887	1.24	1.473	1.073	1.195	1.135	1.106	1.138	0.976	1.106	1.145	1.145	1.264	1.225	1.178	1.663	1.304	1.225	1.052
0	0	3.223	5.513	5.355	5.95	5.537	5.321	5.231	4.607	5.206	5.138	4.19	5.225	4.848	5.903	4.036	4.876	4.909	4.187	3.916	4.836	4.299	4.597	4.031	3.747	2.095	3.862	3.438	3.609	3.662	3.976	1.267	1.819	1.456	1.251	1.054	1.387	1.78	1.24	1.253	1.049	4.338	4.421	3.212	3.674	3.516	1.873	1.979	1.853
0	0											3.052	1.252	2.264	2.616	3.674	1.973	1.799	3.108	2.279	2.783	4.218	2.726	2.022	3.031	2.365	3.281	3.067	3.098	3.106	4.271	2.442	1.852	1.066	1.12	3.165	1.069	0.933	1.819	1.187	0.937	2.313	1.415	1.523	1.836	1.394	1.138	1.121	0.854
0	0											2.368	1.962	2.319	1.424	1.058	0.873	1.544	2.074	1.848	1.69	0.549	1.148	1.892	1.798	1.751	0.675	0.652	1.349	1.059	0.918	1.391	1.143	1.413	1.23	1.446	1.727	1.739	1.764	2.07	1.696	0.859	1.341	1.527	1.524	1.143	0.547	0.734	1.104
0	0											6.073	6.107	5.3	4.594	4.323	4.395	4.321	4.247	3.57	3.12	2.019	2.559	1.944	2.842	3.351	3.704	3.227	2.819	4.071	4.248	1.778	2.06	1.51	1.314	1.563	2.071	1.985	1.656	2.105	2.154	1.888	2.103	1.743	2.211	1.683	1.476	2.054	2.109
0	0	7.392	6.477	7.644	4.759	6.957	4.378	2.447	6.244	6.67	5.549	5.439	4.495	6.487	6.014	5.386	5.09	4.787	6.696	6.306	4.337	4.365	2.022	3.963	6.523	2.412	4.869	6.212	5.821	4.762	6.205	0.103	0.287	0.24	0.408	0.396	0.375	0.253	0.431	0.554	2.132	0.188	0.232	0.33	0.228	0.233	0.286	0.212	0.209
0	0	2.496	1.898	2.938	2.663	2.553	2.919	5.037	2.685	3.411	2.123	3.182	1.811	0.963	2.271	1.74	2.155	2.641	2.332	3.3	2.396	3.58	3.353	2.493	2.634	2.202	3.145	3.318	1.101	2.197	2.381	2.842	3.863	1.352	1.655	1.652	1.835	2.834	2.58	1.994	2.124	2.888	4.427	2.839	2.817	3.7	3.365	3.058	3.182
0	0	2.173	2.758	1.329	1.303	1.078	1.437	0.923	4.341	4.605	1.869	0.96	3.754	3.972	0.94	1.52	3.883	5.824	4.159	3.273	3.188	2.576	2.925	2.747	2.717	2.639	2.864	2.856	4.613	3.566	2.806	1.761	1.726	3.312	4.02	5.024	5.611	5.271	4.527	5.081	3.896	3.717	3.151	2.128	2.075	1.909	2.039	1.959	1.759
0	0	1.11	2.367	4.007	5.168	3.049	2.748	0.898	3.026	3.021	1.06	2.165	3.276	3.912	5.254	4.02	2.563	3.356	4.529	3.456	3.598	3.135	1.526	3.466	3.944	4.484	1.028	1.895	3.059	3.475	3.545	1.047	1.411	0.744	1.019	0.872	0.844	0.776	1.052	1.05	0.868	0.99	0.979	0.96	0.956	0.815	0.99	0.856	0.861
0	1	9.298	9.005	5.143	9.584	9.365	10.711	9.232	6.273	9.17	10.779	5.409	10.828	7.968	6.66	9.929	9.063	9.864	11.894	10.77	9.358	9.243	6.403	10.304	7.17	8.37	11.015	15.387	7.68	12.218	15.476	9.086	10.572	5.57	9.348	14.686	17.592	13.919	11.01	15.856	10.001	8.323	6.608	11.379	7.192	5.863	10.79	9.84	7.172
0	1	10.469	10.931	6.012	8.314	8.44	9.223	7.144	10.482	7.224	8.414	7.379	7.348	8.709	7.236	8.041	7.414	10.291	8.223	11.399	8.82	8.874	6.434	8.882	5.139	8.781	8.142	3.347	5.306	5.059	7.584	8.264	6.836	7.695	7.548	7.422	7.327	9.341	5.67	5.722	5.288	6.767	7.077	6.422	8.231	8.805	7.393	8.813	6.187
0	1	2.549	2.441	2.967	2.614	2.163	2.714	2.602	3.069	3.307	4.245	3.865	3.688	4.296	2.543	3.209	3.488	2.415	2.804	4.071	3.862	2.663	2.408	2.94	3.109	2.522	3.535	2.771	3.934	3.806	2.727	0.336	1.082	0.415	1.301	0.375	0.179	0.324	1.443	1.288	1.406	1.819	0.756	0.375	0.387	1.573	1.175	0.64	1.015
0	1	2.393	2.841	2.02	2.985	2.92	4.13	2.963	3.474	2.595	2.683	3.207	2.595	3.137	2.547	2.958	2.342	2.932	3.102	3.264	4.361	2.154	3.413	2.115	3.672	2.992	2.985	2.786	2.914	2.791	3.143	3.627	3.159	3.517	3.083	2.968	2.427	2.593	2.865	2.947	2.955	3.378	3.039	3.445	3.733	3.429	3.021	3.224	2.804
0	1	6.774	7.245	5.356	4.196	3.756	1.016	7.544	7.509	1.424	1.284	2.511	2.91	6.147	1.241	3.674	1.082	1.352	2.043	7.172	9.385	2.647	7.486	4.811	4.088	9.528	10.257	5.492	1.109	3.342	2.529	2.77	4.433	2.217	2.12	1.778	3.115	6.217	2.228	2.059	3.683	1.968	2.394	2.223	2.525	2.696	2.295	2.438	1.735
0	1	2.058	4.269	0.541	3.445	1.793	2.1	2.227	2.406	0.982	4.016	1.815	1.889	3.357	2.396	4.649	3.704	3.909	3.405	2.633	4.142	3.821	4.62	2.186	3.148	5.592	4.399	5.733	5.711	1.35	4.364	7.146	7.4	4.871	4.394	7.097	4.091	7.204	5.218	6.465	3.721	5.693	3.496	4.171	6.348	8.256	10.133	8.463	7.723
0	1	4.249	3.168	2.612	2.106	2.572	1.787	1.828	2.242	1.204	1.457	1.089	1.663	0.787	0.932	1.15	1.598	0.655	0.48	0.667	1.001	1.09	0.548	1.198	0.49	0.89	0.29	0.752	0.562	0.361	0.24	1.43	1.413	3.188	1.627	1.489	1.512	1.457	1.404	1.423	1.127	1.063	1.128	1.393	1.775	1.515	1.136	1.155	1.35
0	1	0.426	0.828	0.561	0.403	1.081	0.779	0.313	1.007	0.8	0.763	0.382	0.775	0.985	1.15	1.136	0.745	1.035	0.704	0.915	0.781	1.078	0.571	1.146	1.167	0.853	0.891	0.913	0.87	1.137	1.226	1.432	1.346	1.431	2.182	2.643	1.343	1.263	1.149	1.013	1.2	1.114	1.84	1.574	1.034	1.133	1.453	2.069	1.998
0	1	15.17	14.114	14.074	14.425	15.02	15.546	15.159	8.481	13.185	13.725	16.378	13.539	15.102	17.047	16.92	16.762	16.053	16.11	17.318	17.083	16.244	9.63	15.734	17.47	18.282	18.23	18.144	17.985	16.554	12.959	3.195	13.999	11.297	3.472	2.679	3.333	3.583	6.353	10.409	3.599	2.083	3.876	2.742	2.478	3.309	1.688	2.81	2.549
0	1	3.122	4.104	3.539	2.072	4.958	3.079	5.022	4.446	3.848	5.329	2.691	6.104	5.174	6.719	6.348	4.33	5.554	6.114	4.559	5.609	2.974	3.412	4.309	3.352	5.959	1.429	3.365	2.791	1.345	1.912	0.374	0.237	0.142	0.018	0.227	0.113	1.222	0.281	0.321	0.035	0.107	0.064	0.008	1.037	1.897	0.84	0.473	1.781
0	1	5.443	3.753	4.176	4.545	5.969	3.65	4.549	2.572	3.453	3.979	3.125	4.895	4.953	4.988	4.109	3.188	4.36	4.338	4.381	7.072	5.312	6.334	7.538	4.657	4.979	6.069	7.512	6.613	7.432	6.744	0.551	0.69	0.783	4.148	1.172	0.786	1.529	0.965	0.788	1.18	0.719	3.42	1.308	1.174	0.799	1.508	3.229	3.764
0	1	2.618	4.298	3.622	4.468	4.776	4.357	3.977	4.51	4.589	4.109	4.59	7.489	3.721	3.391	4.174	4.216	4.433	3.59	4.259	4.796	3.479	5.2	5.612	5	5.481	3.805	4.905	3.4	3.157	2.888	1.424	1.442	1.49	1.839	1.709	1.889	1.867	2.139	3.847	3.596	2.362	2.061	1.878	2.135	2.282	2.681	2.219	1.864
0	1	2.319	2.157	1.639	1.627	1.869	2.906	1.631	2.77	2.705	3.086	2.333	2.714	2.555	2.902	2.976	2.952	2.654	2.651	2.301	2.361	1.944	1.185	2.425	1.959	2.813	2.666	2.578	2.123	2.542	2.253	1.328	1.029	1.211	1.081	1.506	1.299	1.268	1.076	1.216	1.278	1.062	1.181	1.082	1.073	0.959	1.082	1.332	0.989
0	1	6.267	8.285	5.861	6.519	6.128	5.054	6.076	5.087	6.354	4.88	6.229	5.199	6.202	6.609	4.709	6.207	5.679	8.874	6.673	6.39	7.176	7.369	6.529	8.602	8.766	6.812	6.601	4.945	7.775	5.839	5.767	4.535	1.955	1.012	0.931	1.437	1.318	1.079	0.98	0.817	1.307	2.724	8.369	10.394	13.204	12.411	12.87	12.364
0	1	3.245	2.712	4.257	6.166	4.503	3.206	3.263	3.215	3.486	4.281	4.107	4.051	2.857	4.079	5.282	5.875	5.937	6.501	4.769	4.938	5.017	3.47	6.469	8.383	9.264	9.228	7.365	8.558	8.357	8.197	0.549	0.778	0.551	0.507	0.53	0.727	0.91	0.613	0.509	1.673	0.892	0.653	0.488	0.47	0.516	1.446	1.047	0.608
1	0											8.874	5.925	5.412	6.475	6.602	5.384	4.884	5.163	4.472	5.615	5.021	5.984	4.988	5.723	6.219	6.309	6.37	5.622	10.121	7.737	3.374	2.706	2.843	3.143	3.167	2.695	3.083	2.96	3.135	2.839	2.973	3.096	3.438	3.671	3.546	3.37	3.869	7.407
1	0											12.506	15.709	13.596	16.219	15.883	14.641	16.575	12.737	14.901	15.181	14.067	16.013	11.037	12.703	13.156	11.572	13.676	11.763	11.152	9.887	1.956	2.667	3.165	3.753	2.235	2.508	2.564	2.249	3.239	2.99	3.126	2.534	2.826	2.505	2.444	3.273	3.201	2.582
1	0											6.991	6.039	6.55	5.016	5.958	6.187	8.809	14.503	10.651	4.612	5.293	4.731	5.487	5.745	5.306	5.701	4.006	4.06	4.735	4.724	2.308	4.296	2.928	3.905	3.24	2.399	2.702	3.435	3.012	3.069	3.359	2.763	3.064	2.149	1.445	1.662	1.439	1.794
1	0	21.304	20.968	22.894	15.837	19.755	20.952	19.745	20.892	19.654	20.266	21.079	18.638	21.315	20.055	22.084	22.466	21.068	19.439	18.904	18.7	20.355	16.99	14.976	14.952	15.115	15.875	17.16	16.158	16.784	17.538	2.854	2.835	3.887	3.26	3.039	2.728	2.399	2.775	2.752	2.595	2.947	2.948	2.451	3.448	2.891	2.985	2.713	2.197
1	0	26.018	24.899	24.026	19.576	21.946	20.852	17.541	17.936	19.728	16.832	21.654	20.506	20.078	18.616	20.752	19.902	17.849	16.612	16.144	14.858	16.656	18.155	18.164	16.549	16.671	8.311	10.387	9.451	12.902	11.934	3.413	4.293	6.552	4.267	3.935	2.549	3.776	5.748	5.313	5.149	3.416	4.35	2.889	6.614	3.821	4.91	5.212	5.158
1	0	7.593	7.529	6.196	6.751	6.478	6.528	6.303	5.953	5.925	5.877	5.772	5.485	6.439	5.817	6.217	5.621	5.667	5.909	6.264	5.866	6.389	5.944	6.161	5.414	6.192	5.672	5.097	6.205	5.55	6.066	5.216	5.751	5.274	5.79	5.67	5.297	5.535	6.329	5.497	5.496	5.368	5.22	4.912	5.5	4.724	5.327	5.548	5.347
1	0	17.687	16.037	14.936	17.142	17.213	16.797	17.27	15.224	16.897	17.067	15.239	15.855	15.781	14.315	12.618	10.476	12.547	10.549	10.414	10.64	12.88	12.231	11.553	13.309	12.257	12.683	13.189	13.256	10.718	11.355	2.6	2.644	2.256	2.553	2.815	2.924	2.645	3.114	4.428	3.182	2.459	3.739	6.37	4.811	2.49	2.554	3.137	2.855
1	0	13.188	11.96	13.598	14.938	14.004	16.395	13.898	14.436	13.727	4.302	4.085	4.131	3.504	4.435	2.976	2.391	2.898	3.414	2.983	3.109	2.876	5.833	11.897	14.542	15.088	15.14	16.36	17.117	14.444	16.966	1.201	1.256	2.012	0.92	0.996	1.053	0.595	0.472	1.086	0.838	0.709	1.524	1.194	0.773	0.522	0.505	1.752	2.07
1	0	16.949	15.073	15.229	13.982	14.116	11.69	12.665	9.569	10.457	9.584	10.949	12.091	8.786	6.966	10.781	7.21	7.605	8.081	8.318	5.565	7.624	7.721	7.325	5.116	6.765	6.802	11.676	6.02	5.632	6.052	4.755	4.932	5.82	9.828	9.244	12.974	15.957	13.621	13.757	11.929	11.707	14.178	15.577	13.984	14.154	15.201	15.093	13.357
1	0											43.685	38.956	40.184	38.606	36.728	39.137	37.171	26.875	28.284	28.813	27.979	26.001	25.617	21.589	21.09	22.972	24.117	24.031	24.099	23.623	12.654	9.376	9.069	10.104	10.006	8.179	7.072	11.017	7.645	6.982	7.03	5.338	5.217	5.002	5.174	5.508	5.229	5.182
1	0											26.318	27.503	25.987	28.385	31.221	28.449	28.243	30.445	27.519	30.593	30.517	27.639	29.185	29.48	27.184	26.514	24.972	24.955	26.2	27.966	5.326	4.153	3.675	3.111	2.624	1.031	1.208	0.939	2.432	4.508	3.336	2.167	1.274	1.888	2.218	2.435	3.304	2.048
1	0	17.052	16.789	15.13	12.276	12.145	15.422	16.962	12.658	10.889	15.009	13.386	13.048	13.673	14.225	11.982	12.333	9.632	10.781	10.459	10.555	10.945	10.786	9.821	10.961	9.027	5.637	6.252	3.658	4.493	4.212	3.185	2.675	3.028	3.282	3.766	3.366	2.932	2.694	3.249	3.365	3.231	2.442	2.807	2.48	3.17	2.55	2.105	2.178
1	0	7.536	6.967	6.082	6.643	6.937	5.785	7.454	6.825	7.292	7.643	8.781	9.008	6.192	6.083	7.56	10.606	10.831	9.434	8.069	6.796	6.091	5.657	8.03	6.207	6.499	5.568	4.833	5.402	5.093	4.923	3.435	3.714	3.682	2.613	3.148	2.886	3.013	3.029	3.13	3.789	2.913	3.014	3.512	3.542	3.461	4.069	3.781	3.323
1	0	23.072	22.571	21.607	23.414	22.086	18.436	20.152	21.465	20.773	20.545	19.307	21.157	21.616	14.028	18.967	17.05	13.181	17.69	20.385	22.05	21.925	19.178	19.233	21.609	21.945	24.29	22.901	23.029	20.532	18.834	6.551	3.452	3.465	3.071	3.399	3.256	8.558	3.393	3.602	5.153	4.864	3.484	2.972	3.432	3.399	4.576	8.085	10.936
1	0	15.675	13.906	11.178	11.516	8.596	6.648	5.456	6.542	4.838	4.303	5.146	4.923	5.297	6.167	3.999	4.294	4.355	5.734	6.086	6.067	5.176	4.829	5.3	5.601	5.493	6.187	5.615	6.443	5.809	6.464	6.622	6.648	6.703	5.644	6.551	6.42	6.582	6.298	5.932	6.37	6.466	6.359	5.484	6.738	6.786	6.929	6.832	6.958
1	0	4.945	4.322	5.426	4.42	5.138	4.808	5.033	6.147	3.549	4.723	4.307	4.61	4.97	5.067	4.629	4.818	4.671	5.243	5.055	5.513	5.854	5.998	5.681	3.926	4.668	2.998	3.166	4.512	4.297	4.251	5.357	4.259	3.988	4.956	6.19	5.287	5.851	5.338	5.087	5.1	4.864	4.158	4.987	4.715	4.622	4.724	5.048	4.135
1	0	15.672	9.967	10.641	6.136	6.181	9.115	6.248	5.911	5.873	3.157	3.199	3.247	3.878	5.864	7.846	5.323	5.433	5.7	11.587	6.53	7.645	6.426	5.206	5.653	2.832	4.653	3.993	4.474	4.223	4.883	4.29	4.174	2.283	1.183	3.348	4.742	3.294	0.88	3.419	3.106	2.257	3.739	2.458	4.722	4.228	6.29	2.246	3.398
1	0	4.403	6.614	5.742	6.812	3.394	7.992	6.877	7.359	9.15	8.726	7.077	7.475	8.503	6.664	7.004	6.684	7.199	6.686	8.224	6.547	7.298	6.831	6.943	8.686	8.012	13.298	9.577	10.83	9.425	8.38	9.797	9.167	9.75	8.886	12.167	8.89	9.816	9.287	8.872	9.045	8.722	9.232	9.542	8.934	9.988	8.445	8.276	7.994
1	1	16.552	15.267	16.793	16.339	12.054	10.626	11.265	10.519	10.319	11.349	10.519	11.047	10.07	10.709	11.021	9.808	11.182	12.466	12.14	10.588	11.248	11.022	11.728	11.307	13.705	13.296	15.316	14.728	11.601	10.765	6.678	6.586	6.56	7.914	7.057	5.447	6.794	9.669	11.083	7.481	4.036	6.441	4.423	7.371	4.687	4.71	4.175	13.328
1	1	16.524	18.561	14.706	10.809	11.682	12.018	12.563	12.439	13.437	18.246	16.729	13.517	12.97	14.505	10.01	11.329	13.256	11.177	12.436	7.064	4.685	4.128	6.236	5.42	14.66	8.686	5.353	3.014	7.192	5.878	4.454	4.611	4.289	3.058	3.764	4.956	5.171	4.594	4.384	3.824	4.148	5.14	3.744	3.979	3.922	3.827	4.988	3.906
1	1	25.925	25.348	23.386	24.612	24.23	25.372	21.859	23.276	22.714	24.655	23.358	22.522	23.83	20.72	22.743	23.151	22.075	22.874	21.751	21.619	22.3	19.455	18.375	21.653	24.231	22.382	24.313	21.726	23.252	22.503	8.355	1.142	2.201	1.993	6.682	3.43	8.227	2.344	5.487	2.909	8.38	1.702	1.656	4.755	5.328	5.002	4.429	3.902
1	1	13.293	14.243	14.21	14.006	16.905	10.446	13.502	13.128	12.871	13	11.737	13.754	15.259	12.206	13.488	13.461	8.112	10.592	8.111	7.8	9.452	11.005	7.743	9.865	12.41	11.951	14.443	12.038	11.474	11.088	1.737	1.617	1.625	3.724	2.443	1.678	1.54	1.604	1.452	1.516	3.533	13.643	7.019	2.077	1.449	1.615	1.643	1.819
1	1	3.279	2.94	2.948	3.093	2.575	3.619	6.419	4.628	8.254	7.911	8.146	10.186	10.293	5.865	5.416	3.609	2.81	3.945	4.235	3.158	2.874	2.841	5.211	2.841	2.906	3.131	4.225	6.866	5.849	6.505	1.307	1.293	1.7	1.925	1.859	1.327	1.783	1.503	2.097	1.724	1.241	1.176	1.584	1.689	1.64	2.171	1.364	1.636
1	1	8.645	8.618	7.098	7.649	9.822	10.145	7.879	8.385	8.193	8.102	8.154	8.099	6.769	7.991	6.45	6.366	8.411	6.007	5.009	5.722	7.524	6.446	6.35	6.254	5.755	6.128	4.803	5.801	6.078	6.169	4.776	3.176	3.29	5.278	6.569	5.093	4.756	4.935	5.407	7.023	5.174	5.013	4.097	6.386	5.048	5.727	5.376	5.623
1	1	6.719	9.753	10.283	13.634	10.193	11.009	10.166	9.409	11.728	10.306	14.868	14.606	8.38	7.18	10.448	10.174	9.929	9.375	10.923	6.734	9.984	9.425	10.864	11.952	13.557	8.194	9.416	7.228	7.693	11.852	7.175	6.528	6.558	8.768	7.799	9.61	8.209	8.702	8.98	9.947	10.431	9.002	8.535	9.68	10.06	9.902	10.151	8.621
1	1	10.295	10.534	11.405	13.794	11.674	9.387	10.076	14.246	12.135	8.597	10.09	6.782	6.986	8.156	7.289	6.409	7.43	6.947	7.081	9.228	10.566	7.189	7.071	5.893	6.992	6.636	5.806	7.249	5.814	6.441	1.276	1.708	1.636	1.814	2.372	2.29	2.466	3.28	2.923	2.891	2.99	3.059	3.856	3.917	3.683	3.862	3.78	5.753
1	1	19.979	19.753	21.342	21.256	21.763	20.213	15.593	13.437	16.984	18.387	17.562	19.968	14.641	17.414	19.445	18.706	19.084	17.318	17.771	13.921	10.635	9.124	15.956	11.457	16.799	14.395	13.284	12.855	15.348	15.861	3.993	8.331	6.95	6.087	5.75	6.233	4.171	5.848	5.308	6.021	6.914	8.336	8.288	8.792	7.207	8.784	9.476	9.072
1	1	8.373	12.272	16.429	6.678	8.834	23.176	7.048	12.308	20.931	11.399	13.954	5.919	5.553	14.696	9.28	19.886	7.373	7.802	13.701	10.028	6.872	6.678	5.397	6.834	4.512	6.047	6.924	10.338	11.591	9.1	3.778	3.893	4.749	4.457	3.472	3.158	5.131	5.603	4.94	4.143	3.998	3.834	4.322	4.968	4.409	5.006	4.329	3.188
1	1	8.033	7.14	5.955	5.879	6.506	5.832	5.76	5.517	5.374	6.078	5.789	5.7	5.183	4.861	5.081	5.249	5.164	5.249	5.581	5.495	5.705	5.381	5.615	5.859	6.16	5.466	5.266	5.214	5.102	4.705	5.2	4.96	5.065	5.718	6.268	6.234	6.111	6.018	5.853	6.325	6.971	7.111	6.431	6.938	6.898	6.908	7.221	7.547
1	1	26.285	24.162	21.3	17.28	22.218	24.699	26.755	26.94	27.19	26.077	26.673	24.936	24.883	27.155	24.475	27.09	25.071	23.883	24.177	18.54	15.248	14.631	12.815	12.326	11.788	12.042	12.17	11.819	12.913	12.962	12.853	13.987	13.152	21.698	20.153	22.607	21.805	22.719	23.466	22.613	23.96	26.328	25.573	23.831	24.783	24.145	24.177	22.59
1	1	2.768	3.62	3.511	3.286	2.964	2.492	2.731	2.31	2.116	2.273	2.957	2.472	2.646	2.654	2.347	2.468	2.288	2.278	2.109	1.652	2.292	2.479	3.409	2.286	3.065	3.605	2.914	3.13	2.847	2.598	2.843	3.113	2.71	2.707	2.549	2.538	4.952	4.025	3.261	1.67	2.241	2.742	2.696	3.656	3.329	4.455	3.945	3.919
1	1	6.633	10.119	5.93	6.775	8.412	7.88	6.472	7.198	8.301	6.631	6.111	4.388	7.032	5.677	5.324	5.948	11.315	11.249	8.395	5.914	8.911	7.567	7.39	5.886	6.838	8.389	12.462	13.234	14.325	12.203	2.363	1.815	1.893	2.289	2.353	2.077	1.989	1.495	1.862	2.031	2.012	1.514	1.563	1.636	1.745	2.18	1.77	1.477
1	1	9.842	9.822	9.988	11.138	12.379	12.016	11.217	11.998	11.172	12.857	14.041	16.858	18.823	18.486	20.148	18.136	20.476	18.61	15.863	18.124	13.455	10.458	9.701	10.601	13.08	8.943	9.326	13.812	11.499	14.128	2.656	2.876	2.653	4.444	5.06	1.785	3.676	2.447	2.423	2.145	2.492	2.08	2.564	2.259	1.593	1.732	2.137	2.391
[truncated: 26 more columns]
